# Supplementary material for: Metabolic biomarkers and cardiometabolic risk among night shift workers: evidence from night shift workers in Europe
Source: Eur J Public Health. 2026 Jul 9;36(4):ckag101. doi: 10.1093/eurpub/ckag101 (PMC13348705; doi:10.1093/eurpub/ckag101)
Supplement: ckag101_Supplementary_Data [file ckag101_supplementary_data.zip]

Archive with 9 entries (9 files):
- ejph-2026-01-om-0036-File002.docx
- ejph-2026-01-om-0036-File003.docx
- ejph-2026-01-om-0036-File004.docx
- ejph-2026-01-om-0036-File005.docx
- ejph-2026-01-om-0036-File006.docx
- ejph-2026-01-om-0036-File007.docx
- ejph-2026-01-om-0036-File008.docx
- ejph-2026-01-om-0036-File009.tif
- ejph-2026-01-om-0036-File010.tif
